# Supplementary material for: Algal Lectin Griffithsin Inhibits Ebola Virus Infection
Source: Molecules. 2025 Feb 14;30(4):892. doi: 10.3390/molecules30040892 (PMC11858388; doi:10.3390/molecules30040892)
Supplement: Supplementary file 1 [file molecules-30-00892-s001.zip]

Archive with 1 entries (1 files):
- molecules-3386795-Supplementary file S1.pdf
